# Supplementary material for: Clean fleets, different streets: evaluating the effect of New York City’s clean bus program on changes to estimated ambient air pollution
Source: J Expo Sci Environ Epidemiol. 2022 Jul 20;33(3):332–8. doi: 10.1038/s41370-022-00454-5 (PMC10234802; doi:10.1038/s41370-022-00454-5)
Supplement: Supplementary file 2 — Supplementary tables [file 41370_2022_454_MOESM2_ESM.xlsx]

## Sheet: Table 1
	Δ NO	Δ NO2	Δ BC
	Model 1	Model 1	Model 1
Δ prop clean buses	-0.082* (-0.12, -0.043)	-0.011* (-0.016, -0.0061)	9.5e-05* (5e-05, 0.00014)

## Sheet: Table 2
	No bus service	At or below median clean shift	Above median clean shift
	N=3839	N=2919	N=2912
	mean (SD)	mean (SD)	mean (SD)
Bus Traffic
Δ Clean VMT 2009-2014		-7.73% (15.08%)	19.22% (11.94%)
Clean VMT, 2009 (km)		1.1397e+04 (1.5444e+04)	8.9320e+03 (1.3750e+04)
Clean VMT, 2014 (km)		1.2003e+04 (1.6895e+04)	1.7013e+04 (1.9780e+04)
Total VMT, 2009 (km)		2.9532e+04 (4.3018e+04)	3.1742e+04 (4.3282e+04)
Total VMT, 2014 (km)		3.3017e+04 (4.1509e+04)	3.6277e+04 (4.1310e+04)
Number of bus stops	0.0049, (0.0806)	2.4478 (2.2651)	2.9763 (2.5232)
Other traffic sources
Truck route present	9.74%	64.44%	66.17%
Total traffic VMT (km)	2.6932e+06 (7.5584e+06)	9.6687e+06 (1.3308e+07)	8.7178e+06 (1.1536e+07)
Pollutant concentrations
Δ NO 2009-2014 (ppb)	-3.0775 (1.5459)	-3.3322 (1.9426)	-4.5125 (2.3828)
Δ NO2 2009-2014 (ppb)	-2.9695 (1.3797)	-3.817 (1.3412)	-4.3774 (1.8403)
Δ BC 2009-2014 (ppb)	-0.177 (0.0298)	-0.1792 (0.026)	-0.1823 (0.0303)

## Sheet: Table 3
	Δ NO		Δ NO2		Δ BC
	Model 2	Model 3	Model 2	Model 3	Model 2	Model 3
Δ prop clean buses (narrow)	-0.0061 (-0.0587, 0.04650)	-0.00125 (-0.0538, 0.05132)	-0.00800* (-0.01437, -1.6e-03)	-0.00742* (-0.01379, -0.00105)	2.0e-05 (-4.0e-05, 8e-05)	1.6e-05 (-4.4e-05, 7.6e-05)
Total traffic 2010†	-0.0008 (-0.0017, 0.00014)	-0.00031 (-0.0013, 0.00065)	-0.00016* (-0.00028, -5.1e-05)	-0.00011 (-0.00022, 0.00001)	-3.8e-08 (-1.1e-06, 1e-06)	-4.6e-07 (-1.6e-06, 6.4e-07)
Truck route	-0.0404* (-0.0577, -0.02302)	-0.02100* (-0.0401, -0.00192)	0.00068 (-0.00142, 2.8e-03)	0.00299* ( 0.00068, 0.00530)	4.0e-05* ( 2.1e-05, 6e-05)	2.4e-05* ( 1.9e-06, 4.6e-05)
Bus VMT 2009†		-0.00217* (-0.0031, -0.00127)		-0.00026* (-0.00037, -0.00015)		1.9e-06* ( 8.4e-07, 2.9e-06)

## Sheet: Table 4
	Δ NO	Δ NO2	Δ BC
	Model 1	Model 1	Model 1
Δ prop clean buses (narrow)	-0.022 (-0.074, 0.031)	-0.0083 (-0.015, -0.002)*	3.3e-05 (-2.7e-05, 9.3e-05)
